# Supplementary material for: The Effect of Health Change on Long-Term Settlement Intentions of International Immigrants in New Destination Countries: Evidence from Yiwu City in China
Source: Int J Environ Res Public Health. 2022 Jun 21;19(13):7574. doi: 10.3390/ijerph19137574 (PMC9266219; doi:10.3390/ijerph19137574)
Supplement: Supplementary file 1 [file ijerph-19-07574-s001.zip]

Archive with 1 entries (1 files):
- ijerph-1673228-supplementary.pdf
